# Supplementary material for: Healthy Patients, Workforce and Environment: Coupling Climate Adaptation and Mitigation to Wellbeing in Healthcare
Source: Int J Environ Res Public Health. 2023 Nov 13;20(22):7059. doi: 10.3390/ijerph20227059 (PMC10671525; doi:10.3390/ijerph20227059)
Supplement: Supplementary file 1 [file ijerph-20-07059-s001.zip]

Archive with 2 entries (2 files):
- Benefits of Landcare.pdf
- Permission GHD Multiple Benefits of Landcare.pdf
